# Supplementary material for: Inositol polyphosphate multikinase physically binds to the SWI/SNF complex and modulates BRG1 occupancy in mouse embryonic stem cells
Source: eLife. 2022 May 12;11:e73523. doi: 10.7554/eLife.73523 (PMC9098221; doi:10.7554/eLife.73523)
Supplement: Figure 2—source data 1. [file elife-73523-fig2-data1.zip]

Archive with 11 entries (8 files):
- Figure 2A.pdf
- __MACOSX/
- __MACOSX/._Figure 2A.pdf
- raw blot/
- raw blot/IP and Input_ anti-FLAG.tif
- __MACOSX/raw blot/
- __MACOSX/raw blot/._IP and Input_ anti-FLAG.tif
- raw blot/Input_ anti-IPMK.tif
- __MACOSX/raw blot/._Input_ anti-IPMK.tif
- raw blot/IP_ anti-IPMK.tif
- __MACOSX/raw blot/._IP_ anti-IPMK.tif
