# Supplementary material for: Inositol polyphosphate multikinase physically binds to the SWI/SNF complex and modulates BRG1 occupancy in mouse embryonic stem cells
Source: eLife. 2022 May 12;11:e73523. doi: 10.7554/eLife.73523 (PMC9098221; doi:10.7554/eLife.73523)
Supplement: Figure 2—source data 2. [file elife-73523-fig2-data2.zip]

Archive with 25 entries (15 files):
- Raw blots/
- Raw blots/.DS_Store
- __MACOSX/
- __MACOSX/Raw blots/
- __MACOSX/Raw blots/._.DS_Store
- Raw blots/IPMK SMARCC2/
- Raw blots/IPMK SMARCC2/FLAG.jpg
- Raw blots/IPMK SMARCC2/SMARCC2.jpg
- __MACOSX/Raw blots/IPMK SMARCC2/
- __MACOSX/Raw blots/IPMK SMARCC2/._SMARCC2.jpg
- Raw blots/IPMK SMARCB1/
- Raw blots/IPMK SMARCB1/SMARCB1_and_FLAG.jpg
- Raw blots/IPMK SMARCC1/
- Raw blots/IPMK SMARCC1/FLAG.jpg
- Raw blots/IPMK SMARCC1/SMARCC1.jpg
- __MACOSX/Raw blots/IPMK SMARCC1/
- __MACOSX/Raw blots/IPMK SMARCC1/._SMARCC1.jpg
- Raw blots/IPMK SMARCA4/
- Raw blots/IPMK SMARCA4/FLAG.jpg
- __MACOSX/Raw blots/IPMK SMARCA4/
- __MACOSX/Raw blots/IPMK SMARCA4/._FLAG.jpg
- Raw blots/IPMK SMARCA4/SMARCA4.jpg
- __MACOSX/Raw blots/IPMK SMARCA4/._SMARCA4.jpg
- Labelled raw blots.pdf
- __MACOSX/._Labelled raw blots.pdf
