# Supplementary material for: Inositol polyphosphate multikinase physically binds to the SWI/SNF complex and modulates BRG1 occupancy in mouse embryonic stem cells
Source: eLife. 2022 May 12;11:e73523. doi: 10.7554/eLife.73523 (PMC9098221; doi:10.7554/eLife.73523)
Supplement: Figure 2—figure supplement 1—source data 4. [file elife-73523-fig2-figsupp1-data4.zip]

Archive with 39 entries (32 files):
- Raw blots/
- Raw blots/NIH3T3/
- Raw blots/NIH3T3/anti-BAF155.tif
- __MACOSX/
- __MACOSX/Raw blots/
- __MACOSX/Raw blots/NIH3T3/
- __MACOSX/Raw blots/NIH3T3/._anti-BAF155.tif
- Raw blots/NIH3T3/anti-IPMK.tif
- __MACOSX/Raw blots/NIH3T3/._anti-IPMK.tif
- Raw blots/NIH3T3/anti-alpha TUBULIN.tif
- __MACOSX/Raw blots/NIH3T3/._anti-alpha TUBULIN.tif
- Raw blots/NIH3T3/anti-SMARCB1.tif
- __MACOSX/Raw blots/NIH3T3/._anti-SMARCB1.tif
- Raw blots/NIH3T3/anti-BAF250A.tif
- __MACOSX/Raw blots/NIH3T3/._anti-BAF250A.tif
- Raw blots/NIH3T3/anti-PBRM1.tif
- __MACOSX/Raw blots/NIH3T3/._anti-PBRM1.tif
- Raw blots/NIH3T3/anti-BAF170.tif
- __MACOSX/Raw blots/NIH3T3/._anti-BAF170.tif
- Raw blots/.DS_Store
- __MACOSX/Raw blots/._.DS_Store
- Raw blots/E14Tg2a/
- Raw blots/E14Tg2a/anti-BAF155.tif
- __MACOSX/Raw blots/E14Tg2a/
- __MACOSX/Raw blots/E14Tg2a/._anti-BAF155.tif
- Raw blots/E14Tg2a/anti-IPMK.tif
- __MACOSX/Raw blots/E14Tg2a/._anti-IPMK.tif
- Raw blots/E14Tg2a/.DS_Store
- __MACOSX/Raw blots/E14Tg2a/._.DS_Store
- Raw blots/E14Tg2a/anti-alpha TUBULIN.tif
- __MACOSX/Raw blots/E14Tg2a/._anti-alpha TUBULIN.tif
- Raw blots/E14Tg2a/anti-BAF250.tif
- __MACOSX/Raw blots/E14Tg2a/._anti-BAF250.tif
- Raw blots/E14Tg2a/anti-SMARCB1.tif
- __MACOSX/Raw blots/E14Tg2a/._anti-SMARCB1.tif
- Raw blots/E14Tg2a/anti-BAF170.tif
- __MACOSX/Raw blots/E14Tg2a/._anti-BAF170.tif
- Labelled blots.pdf
- __MACOSX/._Labelled blots.pdf
