# Supplementary material for: Inositol polyphosphate multikinase physically binds to the SWI/SNF complex and modulates BRG1 occupancy in mouse embryonic stem cells
Source: eLife. 2022 May 12;11:e73523. doi: 10.7554/eLife.73523 (PMC9098221; doi:10.7554/eLife.73523)
Supplement: Figure 2—figure supplement 1—source data 8. [file elife-73523-fig2-figsupp1-data8.zip]

Archive with 15 entries (12 files):
- Raw blots/
- Raw blots/SWI:SNF complex with BSA.jpg
- __MACOSX/
- __MACOSX/Raw blots/
- __MACOSX/Raw blots/._SWI:SNF complex with BSA.jpg
- Raw blots/Anti-SMARCA4_SMARCC1_SMARCC2.jpg
- Raw blots/Anti-SMARCE1_BCL7A.jpg
- __MACOSX/Raw blots/._Anti-SMARCE1_BCL7A.jpg
- Raw blots/Anti-ARID1A.jpg
- Raw blots/Anti-SMARCD1.jpg
- Raw blots/Anti-ACTL6A_DPF2.jpg
- Raw blots/Anti-ACTB_SS18L1.jpg
- Raw blots/Anti-SMARCB1.jpg
- Labelled blots.pdf
- __MACOSX/._Labelled blots.pdf
