# Supplementary material for: Inositol polyphosphate multikinase physically binds to the SWI/SNF complex and modulates BRG1 occupancy in mouse embryonic stem cells
Source: eLife. 2022 May 12;11:e73523. doi: 10.7554/eLife.73523 (PMC9098221; doi:10.7554/eLife.73523)
Supplement: Figure 2—figure supplement 1—source data 9. [file elife-73523-fig2-figsupp1-data9.zip]

Archive with 10 entries (7 files):
- Raw blots and gels/
- Raw blots and gels/Anti-BRG1.jpg
- Raw blots and gels/Anti-BAF155_BAF170.jpg
- Raw blots and gels/GST and GST-IPMK.jpg
- __MACOSX/
- __MACOSX/Raw blots and gels/
- __MACOSX/Raw blots and gels/._GST and GST-IPMK.jpg
- Raw blots and gels/Anti-SMARCB1.jpg
- __MACOSX/Raw blots and gels/._Anti-SMARCB1.jpg
- Labelled blots.pdf
