# Supplementary material for: Inositol polyphosphate multikinase physically binds to the SWI/SNF complex and modulates BRG1 occupancy in mouse embryonic stem cells
Source: eLife. 2022 May 12;11:e73523. doi: 10.7554/eLife.73523 (PMC9098221; doi:10.7554/eLife.73523)
Supplement: Figure 3—figure supplement 1—source data 1. [file elife-73523-fig3-figsupp1-data1.zip]

Archive with 5 entries (4 files):
- Raw image.jpg
- __MACOSX/
- __MACOSX/._Raw image.jpg
- Labelled image.pdf
- __MACOSX/._Labelled image.pdf
