# Supplementary material for: Inositol polyphosphate multikinase physically binds to the SWI/SNF complex and modulates BRG1 occupancy in mouse embryonic stem cells
Source: eLife. 2022 May 12;11:e73523. doi: 10.7554/eLife.73523 (PMC9098221; doi:10.7554/eLife.73523)
Supplement: Figure 4—figure supplement 2—source data 1. [file elife-73523-fig4-figsupp2-data1.zip]

Archive with 13 entries (10 files):
- Raw blots/
- Raw blots/anti-IPMK.tif
- __MACOSX/
- __MACOSX/Raw blots/
- __MACOSX/Raw blots/._anti-IPMK.tif
- Raw blots/anti-alpha TUBULIN.tif
- __MACOSX/Raw blots/._anti-alpha TUBULIN.tif
- Raw blots/anti-BRG1.tif
- __MACOSX/Raw blots/._anti-BRG1.tif
- Raw blots/anti-SMARCB1.tif
- __MACOSX/Raw blots/._anti-SMARCB1.tif
- Labelled blots.pdf
- __MACOSX/._Labelled blots.pdf
